# Supplementary material for: Evaluating Polymer Characterization Methods to Establish a Quantitative Method of Compositional Analysis Using a Polyvinyl Alcohol (PVA)/Polyethylene Glycol (PEG)—Based Hydrogel for Biomedical Applications
Source: Polymers (Basel). 2025 Dec 24;18(1):48. doi: 10.3390/polym18010048 (PMC12787944; doi:10.3390/polym18010048)
Supplement: Supplementary file 1 [file polymers-18-00048-s001.zip]

Archive with 1 entries (1 files):
- polymers-4062010-supplementary.pdf
